# Supplementary material for: Gaining new insights into nanoporous gold by mining and analysis of published images
Source: Sci Rep. 2018 Apr 30;8:6761. doi: 10.1038/s41598-018-25122-3 (PMC5928227; doi:10.1038/s41598-018-25122-3)
Supplement: Supplementary file 2 — Supplementary Dataset 1 [file 41598_2018_25122_MOESM2_ESM.xlsx]

## Sheet: all data
doi	dissolving element	au fraction	area fraction	reported ligament diameter (nm)	reported deviation (nm)	ligament diameter (nm)	one standard deviation, diameter (nm)	ligament length (nm)	one standard deviation, length (nm)	aspect ratio	temperature (k)	time (sec)	corrosion	solution	applied potential	additional processing
10.1063/1.2773757	Ag	0.35	0.524	7.5	2.5	6.014	2.335	27.533	22.418	0.218429	253	14400	free	70% HNO3	NA
10.1063/1.2773757	Ag	0.35	0.494	15	2.5	8.749	3.546	61.512	44.125	0.142232	273	14400	free	70% HNO3	NA
10.1063/1.2773757	Ag	0.35	0.344	28	2.5	18.627	7.104	20.648	9.746	0.902121	293	14400	free	70% HNO3	NA
10.1002/adem.200600079	Ag	0.25	0.789	30		39.909	17.32	51.927	23.806	0.76856	298	259200	free	70% HNO3	NA
10.1002/adem.200600079	Ag	0.25	0.747	5		18.086	9.317	26.897	14.506	0.672417	298	259200	potentiostatic	1M HNO3	600 mV
10.1002/adem.200600079	Ag	0.3	0.515	480		315.144	111.28	586.924	598.955	0.536942	673	7200	NA
10.1002/adem.200600079	Ag	0.3	0.795	940		645.233	290.011	1323	0	0.487704	873	7200	NA
10.1002/aenm.201301809	Ag	0.35	0.666	40		40.131	14.664	64.677	35.523	0.620483	298	28800	free	70% HNO3	NA
10.1002/cphc.200900927	Ag	0.35	0.486	7	1	9.656	2.679	17.626	9.908	0.547827	298	900	free	70% HNO3	NA
10.1016/j.actamat.2006.09.038	Ag	0.3	0.714	60		43.055	17.712	132.557	107.955	0.324804	298	259200	free	70% HNO3	NA
10.1016/j.actamat.2007.03.018	Ag	0.4	0.424	NA		48.198	17.459	220.329	213.275	0.218755	373	3600	free	65% HNO3	NA
10.1016/j.actamat.2007.03.018	Ag	0.4	0.646	NA		58.217	24.457	101.678	64.791	0.572562	473	600	NA			3600 sec, 363 k
10.1016/j.actamat.2007.03.018	Ag	0.4	0.824	NA		73.267	29.965	91.464	44.117	0.801047	573	600	NA			3600 sec, 363 k
10.1016/j.actamat.2007.03.018	Ag	0.4	0.753	NA		141.834	58.781	209.982	102.794	0.675458	673	600	NA			3600 sec, 363 k
10.1016/j.cat.2007.10.017	Ag	0.35	0.637	15		20.078	7.734	35.529	19.92	0.565116	298	900	free corosion	70% HNO3	NA
10.1016/j.micromeso.2012.07.027	Ag	0.25	0.478	12		16.92	14.666	49.335	38.414	0.342961	338	1600	free	65% HNO3	NA
10.1016/j.micromeso.2012.07.027	Ag	0.25	0.566	36		21.782	8.003	81.429	70.785	0.267497	338	3600	free	65% HNO3	NA
10.1016/j.micromeso.2012.07.027	Ag	0.25	0.559	15		16.221	10.552	51.937	46.701	0.312321	293	7200	potentiostatic	1M HClO4	980 mV
10.1016/j.micromeso.2012.07.027	Ag	0.25	0.506	41		21.576	8.143	80.621	74.532	0.267623	293	14400	potentiostatic	1M HClO4	980 mV
10.1016/j.micromeso.2014.09.048	Ag	0.35	0.551	4	2	2.589	1.298	6.583	4.631	0.393286	296	300	potentiostatic	8 M HNO3	600 mV
10.1016/j.micromeso.2014.09.048	Ag	0.35	0.571	7	4	3.911	1.688	9.732	6.619	0.40187	273	600	free corosion	16 M HNO3
10.1016/j.micromeso.2014.09.048	Ag	0.35	0.594	8	1	5.335	1.916	12.652	7.955	0.421672	296	1200	potentiostatic	8 M HNO3	600 mV
10.1016/j.micromeso.2014.09.048	Ag	0.35	0.521	20	1	20.016	9.984	64.951	43.233	0.308171	296	600	free corosion	8 M HNO3
10.1016/j.micromeso.2014.09.048	Ag	0.35	0.727	40	1	43.127	17.535	64.04	32.055	0.673438	273	36000	free corosion	16 M HNO3
10.1016/j.micromeso.2014.09.048	Ag	0.35	0.668	140	7	75.225	36.21	134.817	81.624	0.557979	296	3600	free corosion	8 M HNO3
10.1016/j.scriptamat.2006.12.022	Ag	0.32	0.584	NA		31.456	14.899	78.647	57.274	0.399964	293	28800	free	32.5% HNO3	NA
10.1016/j.scriptamat.2006.12.022	Ag	0.35	0.669	NA		38.324	21.651	65.502	35.028	0.585081	293	28800	free	32.5% HNO3	NA
10.1016/j.scriptamat.2006.12.022	Ag	0.38	0.628	NA		35.154	15.009	79.83	52.15	0.440361	293	28800	free	32.5% HNO3	NA
10.1016/j.scriptamat.2007.01.046	Ag	0.3	0.593	5		5.454	2.681	12.457	8.514	0.437826	298	151200	potentiostatic	.1 M HNO3	unknown
10.1016/j.scriptamat.2007.01.046	Ag	0.3	0.756	29		54.939	25.477	39.174	13.262	1.40244	473	1800	potentiostatic	.1 M HNO3	unknown
10.1021/jp056940t	Ag	0.18	0.434	6	0	4.711	1.351	12.945	5.477	0.363924	298	60	free corosion	dilute HNO3	NA
10.1021/jp056940t	Ag	0.18	0.496	4	0	4.761	1.298	13.654	15.051	0.348689	298	300	free corosion	dilute HNO3	NA
10.1021/jp808185v	Ag	0.3	0.603	40	10	45.054	17.866	127.768	94.092	0.352624	298	172800	free corosion	70% HNO3	NA
10.1021/la062313z	Ag	0.3	0.652	NA		42.374	21.692	94.128	62.682	0.450174	298	10800	free corosion	70% HNO3	NA
10.1021/la062313z	Ag	0.3	0.63	NA		32.887	20.232	127.252	88.575	0.25844	298	22200	free corosion	70% HNO3	NA
10.1021/la062313z	Ag	0.3	0.505	NA		43.318	13.997	371.28	0	0.116672	373	600	air	NA
10.1021/la062313z	Ag	0.3	0.457	NA		63.155	12.366	188.411	66.307	0.335198	473	600	air	NA
10.1021/nn4021345	Ag	0.52	0.539	200	0	136.657	44.681	292.588	189.856	0.467063	573	10800	air	NA
10.1039/c2jm15727f	Ag	0.23	0.809	12	3	15.17	7.285	21.469	12.094	0.7066	294	300	free corosion	65% HNO3	NA
10.1039/c2jm15727f	Ag	0.34	0.903	12	3	21.817	11.307	25.207	10.812	0.865514	294	300	free corosion	65% HNO3	NA
10.1063/1.2240109	Ag	0.25	0.71	15	0	16.064	6.413	24.057	11.952	0.667747	293	300	potentiostatic	1M HClO4	unknown
10.1063/1.1832742	Ag	0.42	0.646	100	0	100.373	45.212	160.834	87.89	0.624078	293	259200	potentiostatic	75% HNO3	NA	21600 sec, 298 k
10.1063/1.3143628	Ag	0.35	0.762	20.5	0	28.397	14.712	38.469	20.945	0.738179	293	900	free corosion	70% HNO3	NA	21601 sec, 298 k
10.1088/0957-4484/17/9/040	Ag	0.23	0.606	NA		36.076	18.43	105.628	92.288	0.341538	333	120	potentiostatic	.77M HClO4	920 mV
10.1088/0957-4484/17/9/040	Ag	0.23	0.675	NA		45.571	29.651	183.152	116.533	0.248815	333	10800	potentiostatic	.77M HClO4	920 mV
10.1088/0957-4484/17/9/040	Ag	0.23	0.666	NA		480.463	169.627	1436.81	1289.88	0.334397	773	600	NA
10.1149/1.1580824	Ag	0.35	0.432	8	0	10.736	5.054	42.746	31.33	0.251158	298	180000	potentiostatic	.1M HClO4	1285 mV
10.1149/1.1580824	Ag	0.35	0.709	17	0	19.602	10.662	35.558	23.234	0.551268	298	180000	potentiostatic	.1M HClO5 + .1M KCl	950 mV
10.1149/1.1580824	Ag	0.35	0.668	16	0	21.964	12.832	45.946	30.889	0.478039	298	180000	potentiostatic	.1M HClO6+.1MKBr	740 mV
10.1149/1.1580824	Ag	0.35	0.55	67	0	38.731	14.333	81.162	39.416	0.477206	298	180000	potentiostatic	.1M HClO7+.1M KI	404 mV
10.1149/1.2940319	Ag	0.35	0.678	17.5	2.5	14.929	6.476	24.713	12.931	0.604095	298	600	free corosion	70% HNO3	NA
10.1149/1.2940319	Ag	0.35	0.628	NA		12.142	7.487	38.271	33.924	0.317264	298	4200	potentiostatic	.1 M AgNO3	240 mV	120 sec, 333 k
10.1007/s11837-010-0087-6	Ag	0.3	0.529	NA		279.059	113.09	747.928	534.145	0.373109	873	300	potentiostatic	.1 M AgNO3
10.1007/s11837-010-0087-6	Ag	0.3	0.551	NA		456.199	202.575	1087.27	750.58	0.419584	1073	600	potentiostatic	.1 M AgNO3
10.1007/s11837-010-0087-6	Ag	0.3	0.606	NA		60.214	23.716	159.303	99.573	0.377984	573	900	potentiostatic	.1 M AgNO3
10.1007/s11837-010-0087-6	Ag	0.3	0.562	NA		131.56	61.462	345.113	257.747	0.381208	673	900	potentiostatic	.1 M AgNO3
10.1007/s11837-010-0087-6	Ag	0.3	0.645	NA		1632.63	768.971	2810.37	1552.84	0.580933	1173	1800	potentiostatic	.1 M AgNO3
10.1016/j.actamat.2017.02.040	Ag	0.3	0.588	589	0	865.825	309.99	2562.66	2332.76	0.337862	973	900	NA
10.1002/adma.200400792	Ag	0.35	0.654	17.5	2.5	20.681	7.217	36.192	20.084	0.571425	298	900	free corosion	70% HNO3	NA
10.1002/adma.200400792	Ag	0.35	0.653	40	0	41.957	13.555	63.518	25.376	0.660553	298	86400	free corosion	70% HNO3	NA
10.1002/adma.200400792	Ag	0.35	0.626	NA		47.118	19.479	126.721	80.944	0.371825	298	432000	free corosion	70% HNO3	NA
10.1002/adma.200400792	Ag	0.35	0.716	NA		55.817	19.918	86.091	38.292	0.648349	298	864000	free corosion	70% HNO3	NA
10.1021/ja0675503	Ag	0.28	0.68	20	0	27.559	6.904	50.027	28.939	0.550883	298	7680	NA
10.1021/acsami.5b11244	Cu	0.11	0.698	17.5	5	19.598	7.956	25.926	15.854	0.755921	298	150	potentiostatic	.1M H2SO4	400 mV
10.1021/acsami.5b11244	Cu	0.11	0.536	18	5	21.504	7.115	24.478	11.84	0.878503	298	300	potentiostatic	.1M H2SO4	400 mV
10.1021/acsami.5b11244	Cu	0.11	0.69	20	5	22.07	6.698	31.703	15.577	0.696149	298	600	potentiostatic	.1M H2SO4	400 mV
10.1021/am5065816	Cu	0.16	0.605	17.5	2.5	26.614	11.74	55.042	35.574	0.483522	298	1500	free corosion	15.7 M HNO3	NA
10.1021/am5065816	Cu	0.16	0.523	21.75	2.5	30.23	11.297	70.774	47.112	0.427134	298	3600	free corosion	15.7 M HNO3	NA
10.1021/am5065816	Cu	0.16	0.62	41	2.5	45.337	13.595	254.262	171.567	0.178308	298	18000	free corosion	15.7 M HNO3	NA
10.1021/am5065816	Cu	0.24	0.637	13.5	2.5	25.771	9.848	51.989	33.182	0.495701	298	1500	free corosion	15.7 M HNO3	NA
10.1021/am5065816	Cu	0.24	0.527	24	2.5	30.919	10.889	104.148	132.519	0.296876	298	3600	free corosion	15.7 M HNO3	NA
10.1021/am5065816	Cu	0.24	0.532	36	2.5	40.037	14.331	218.275	267.795	0.183425	298	18000	free corosion	15.7 M HNO3	NA
